# Supplementary material for: Microsporidian diversity in the aquatic isopod Asellus aquaticus
Source: Parasitology. 2022 Aug 25;149(13):1729–36. doi: 10.1017/S003118202200124X (PMC10090770; doi:10.1017/S003118202200124X)
Supplement: Supplementary file 1 [file S003118202200124Xsup.zip]

Archive with 3 entries (3 files):
- S003118202200124Xsup001.xlsx
- S003118202200124Xsup002.xlsx
- S003118202200124Xsup003.pdf
