# Supplementary material for: Microsporidian diversity in the aquatic isopod Asellus aquaticus
Source: Parasitology. 2022 Aug 25;149(13):1729–36. doi: 10.1017/S003118202200124X (PMC10090770; doi:10.1017/S003118202200124X)
Supplement: Supplementary file 1 [file S003118202200124Xsup.zip › S003118202200124Xsup001.xlsx]

## Sheet: Tabelle1
Microsporidian diversity in the aquatic isopod Asellus aquaticus
Daniel Grabner*	Annemie Doliwa	Lidia Sworobowicz	Anna Wysocka	Alexander Weigand	Michał Grabowski	Tomasz Mamos	Bernd Sures
*daniel.grabner@uni-due.de; Aquatic Ecology, University of Duisburg-Essen, Universitätsstraße 5, D-45141 Essen, Germany
Location ID	Country	Habitat type	Host OTU	individual	PCR	size	MICMOTU
BEL1	Belgium	pond	J	1	n	9.23
BEL1	Belgium	pond	A	2	n	11.85			UI= uninfected
BEL1	Belgium	pond	A	3	n	9.36			ND= MICMOTU not determined due to low quality of sequence
BEL1	Belgium	pond	A	4	n	7.18			n= PCR negative
BEL1	Belgium	pond	A	5	n	10.48			p= PCR positive
BLR1	Belarus	stream	A	1	p	7,85	11		MICMOTU= microsporidian MOTU (molecular operational taxonomic unit)
BLR1	Belarus	stream	A	2	n	8,95	UI
BLR1	Belarus	stream	A	3	p	7,9	2
BLR1	Belarus	stream	A	4	p	5,93	17
BLR1	Belarus	stream	A	5	n	8,21	UI
BLR1	Belarus	stream	A	6	p	7,52	11
BLR1	Belarus	stream	A	7	n	7,65	UI
BLR1	Belarus	stream	A	8	p	9,33	ND
BLR1	Belarus	stream	A	9	n	10,71	UI
BLR1	Belarus	stream	A	10	n	9,56	UI
BLR6	Belarus	spring	A	1	n	9,24
BLR6	Belarus	spring	A	2	n	8,82
BLR6	Belarus	spring	A	3	n	4,85
BLR6	Belarus	spring	A	4	n	6,6
BLR6	Belarus	spring	A	5	n	8,34
BLR6	Belarus	spring	A	6	n	4,33
BLR6	Belarus	spring	A	7	n	6,02
BLR6	Belarus	spring	A	8	n	5,94
BLR6	Belarus	spring	A	9	n	6,02
BLR6	Belarus	spring	A	10	n	7,75
BUL2	Bulgaria	stream	F	1	n	5,58
BUL2	Bulgaria	stream	F	2	n	6,46
BUL2	Bulgaria	stream	F	3	n	5,04
BUL2	Bulgaria	stream	F	4	n	5,65
BUL2	Bulgaria	stream	F	5	n	5,25
EST3	Estonia	stream	A	1	n	8,56	UI
EST3	Estonia	stream	A	2	p	7,98	3
EST3	Estonia	stream	A	3	n	6,25	UI
EST3	Estonia	stream	A	4	n	6,83	UI
EST3	Estonia	stream	A	5	n	5,93	UI
EST3	Estonia	stream	A	6	p	6,86	8
EST3	Estonia	stream	A	7	n	6,41	UI
EST3	Estonia	stream	A	8	p	7,62	16
EST3	Estonia	stream	A	9	n	6,13	UI
EST3	Estonia	stream	A	10	p	8,64	3
EST6	Estonia	stream	A	1	n	5,65	UI
EST6	Estonia	stream	A	2	p	6,53	4
EST6	Estonia	stream	A	3	n	5,83	UI
EST6	Estonia	stream	A	4	n	5,22	UI
EST6	Estonia	stream	A	5	n	4,83	UI
EST6	Estonia	stream	A	6	p	5,95	4
EST6	Estonia	stream	A	7	n	6,22	UI
EST6	Estonia	stream	A	8	n	5,04	UI
EST6	Estonia	stream	A	9	p	5,44	4
FRA3	France	pond	A	1	p	7,23	15
FRA3	France	pond	A	2	n	6,55	UI
FRA3	France	pond	A	3	n	7,24	UI
FRA3	France	pond	A	4	n	8,5	UI
FRA3	France	pond	A	5	n	9,07	UI
FRA3	France	pond	A	6	p	8,2	3
FRA3	France	pond	A	7	p	6,73	10
FRA6	France	pond	A	1	n	9,79	UI
FRA6	France	pond	A	2	p	9,38	3
FRA6	France	pond	A	3	n	9,18	UI
FRA6	France	pond	A	4	n	9,49	UI
FRA6	France	pond	A	5	p	9,14	3
FRA6	France	pond	A	6	p	11,63	3
FRA6	France	pond	A	7	n	10,35	UI
GBR3	United Kingdom	stream	A	1	p	8,14	ND
GBR3	United Kingdom	stream	A	2	p	9,48	ND
GBR3	United Kingdom	stream	A	3	p	9,43	ND
GBR3	United Kingdom	stream	A	4	p	7,35	2
GBR3	United Kingdom	stream	A	5	n	7,98	UI
GBR3	United Kingdom	stream	A	6	p	5,76	ND
GBR3	United Kingdom	stream	A	7	n	5,76	UI
GBR3	United Kingdom	stream	A	8	n	10,67	UI
GBR3	United Kingdom	stream	A	9	n	8,02	UI
GBR3	United Kingdom	stream	A	10	p	5,76	ND
GRE1	Greece	channel	F	1	n	5,46
GRE1	Greece	channel	A	2	n	6,45
GRE1	Greece	channel	A	3	n	4,48
GRE1	Greece	channel	F	4	n	4,1
GRE1	Greece	channel	A	5	n	5,83
GRE1	Greece	channel	F	6	n	4,76
GRE1	Greece	channel	A	7	n	3,28
HUN2	Hungary	pond	A	1	p	7,99	2
HUN2	Hungary	pond	A	2	n	7,75	UI
HUN2	Hungary	pond	A	3	n	7,28	UI
HUN2	Hungary	pond	A	4	n	5,61	UI
HUN2	Hungary	pond	A	5	p	8,02	2
HUN2	Hungary	pond	A	6	p	7,41	2
HUN2	Hungary	pond	A	7	n	7,7	UI
HUN7	Hungary	pond	A	1	n	9,09	UI
HUN7	Hungary	pond	A	2	n	7,5	UI
HUN7	Hungary	pond	A	3	p	8,29	7
HUN7	Hungary	pond	A	4	n	7,96	UI
HUN7	Hungary	pond	A	5	n	8,29	UI
HUN7	Hungary	pond	A	6	n	10,06	UI
HUN7	Hungary	pond	A	7	n	6,42	UI
IRL1	Ireland	lake	A	1	n	6.18159	UI
IRL1	Ireland	lake	A	2	n	7.23039	UI
IRL1	Ireland	lake	A	3	n	8.37432	UI
IRL1	Ireland	lake	A	4	n	6.84738	UI
IRL1	Ireland	lake	A	5	p	10.2985	4
IRL1	Ireland	lake	A	6	n	6.56597	UI
IRL1	Ireland	lake	A	7	n	7.08487	UI
IRL1	Ireland	lake	A	8	p	8.49883	4
ITA03	Italy	channel	J	1	p	8,07	1
ITA03	Italy	channel	J	2	n	8,42	UI
ITA03	Italy	channel	J	3	n	6,54	UI
ITA03	Italy	channel	J	4	p	6,14	3
ITA03	Italy	channel	J	5	n	9,43	UI
ITA03	Italy	channel	J	6	p	6,3	3
ITA03	Italy	channel	J	7	n	7,67	UI
ITA03	Italy	channel	J	8	n	9,12	UI
ITA03	Italy	channel	J	9	n	8,15	UI
ITA03	Italy	channel	J	10	n	5,17	UI
ITA14	Italy	channel	J	1	p	11,4	5
ITA14	Italy	channel	J	2	n	8,99	UI
ITA14	Italy	channel	J	3	p	8,56	ND
ITA14	Italy	channel	J	4	n	9,46	UI
ITA14	Italy	channel	J	5	n	10,68	UI
ITA14	Italy	channel	J	6	p	10,6	8
ITA14	Italy	channel	J	7	n	9,67	UI
ITA14	Italy	channel	J	8	n	10,26	UI
ITA28	Italy	stream	J	1	p	7,93	ND
ITA28	Italy	stream	J	2	n	7,56	UI
ITA28	Italy	stream	J	3	n	6,73	UI
ITA28	Italy	stream	J	4	n	6,7	UI
ITA28	Italy	stream	J	5	p	6,87	3
ITA28	Italy	stream	J	6	n	7,79	UI
ITA28	Italy	stream	J	7	n	6,96	UI
ITA28	Italy	stream	J	8	n	6,49	UI
ITA28	Italy	stream	J	9	p	8,55	1
MKD1	Macedonia	lake	D	1	n	6,24	UI
MKD1	Macedonia	lake	D	2	p	6,49	5
MKD1	Macedonia	lake	D	3	n	6,00	UI
MKD1	Macedonia	lake	D	4	n	7,37	UI
MKD1	Macedonia	lake	D	5	n	7,73	UI
MKD2	Macedonia	spring	D	1	n	7,43	UI
MKD2	Macedonia	spring	D	2	n	6,24	UI
MKD2	Macedonia	spring	D	3	n	6,08	UI
MKD2	Macedonia	spring	D	4	n	6,6	UI
MKD2	Macedonia	spring	D	5	n	6,12	UI
MKD2	Macedonia	spring	D	6	p	5,88	9
MKD2	Macedonia	spring	D	7	p	7,21	ND
MKD2	Macedonia	spring	D	8	n	5,21	UI
MKD2	Macedonia	spring	D	9	n	5,57	UI
MKD2	Macedonia	spring	D	10	n	6,41	UI
MKD3	Macedonia	spring	D	1	n	4.43419	UI
MKD3	Macedonia	spring	D	2	p	5.30164	5
MKD3	Macedonia	spring	D	3	p	6.37515	1
MKD3	Macedonia	spring	D	4	n	4.6633	UI
MKD3	Macedonia	spring	D	5	n	4.41071	UI
MKD3	Macedonia	spring	D	6	n	3.85337	UI
MKD3	Macedonia	spring	D	7	n	3.84438	UI
MKD3	Macedonia	spring	D	8	n	5.54449	UI
MNE 32	Montenegro	spring	F	1	n	9.69
MNE 32	Montenegro	spring	F	2	n	7.77
MNE 32	Montenegro	spring	F	3	n	6.81
MNE 32	Montenegro	spring	F	4	n	8.7
MNE 32	Montenegro	spring	F	5	n	7.99
MNE 32	Montenegro	spring	F	6	n	8.04
MNE 32	Montenegro	spring	F	7	n	8.2
MNE 32	Montenegro	spring	F	8	n	8.37
MNE11	Montenegro	lake	F	1	n	5,99
MNE11	Montenegro	lake	F	2	n	6,2
MNE11	Montenegro	lake	F	3	n	5,61
MNE11	Montenegro	lake	F	4	n	6,27
MNE11	Montenegro	lake	F	5	n	5,49
MNE11	Montenegro	lake	F	6	n	8,39
MNE23	Montenegro	spring	F	1	n	9,29
MNE23	Montenegro	spring	F	2	n	7,09
MNE23	Montenegro	spring	F	3	n	8,96
MNE23	Montenegro	spring	F	4	n	7,27
MNE23	Montenegro	spring	F	5	n	11,43
MNE23	Montenegro	spring	F	6	n	10,39
MNE23	Montenegro	spring	F	7	n	8,82
MNE23	Montenegro	spring	F	8	n	6,38
MNE23	Montenegro	spring	F	9	n	10,86
MNE23	Montenegro	spring	F	10	n	8,11
POL29	Poland	pond	A	1	p	9,15	13
POL29	Poland	pond	A	2	p	8,33	1
POL29	Poland	pond	A	3	p	8,77	1
POL29	Poland	pond	A	4	p	6,85	1
POL29	Poland	pond	A	5	p	6,61	3
POL29	Poland	pond	A	6	p	9,32	3
POL29	Poland	pond	A	7	n	8,19	UI
POL29	Poland	pond	A	8	p	7,92	1
POL29	Poland	pond	A	9	p	7,62	3
POL29	Poland	pond	A	10	p	6,79	3
POL44	Poland	pond	A	1	n	6,8	UI
POL44	Poland	pond	A	2	n	5,49	UI
POL44	Poland	pond	A	3	n	5,14	UI
POL44	Poland	pond	A	4	n	5,27	UI
POL44	Poland	pond	A	5	n	5,8	UI
POL44	Poland	pond	A	6	p	6,41	3
POL44	Poland	pond	A	7	n	5,21	UI
POL44	Poland	pond	A	8	n	5,97	UI
POL44	Poland	pond	A	9	n	8,25	UI
POL44	Poland	pond	A	10	n	5,8	UI
ROM1	Romania	lake	A	1	n	6	UI
ROM1	Romania	lake	A	2	n	5.5	UI
ROM1	Romania	lake	A	3	p	5	1
ROM1	Romania	lake	A	4	n	5.5	UI
ROM1	Romania	lake	A	5	n	6	UI
ROM1	Romania	lake	A	6	n	6	UI
ROM1	Romania	lake	A	7	n	6	UI
ROM1	Romania	lake	A	8	n	5	UI
ROM2	Romania	stream	A	1	p	6,52	6
ROM2	Romania	stream	A	2	p	7,62	6
ROM2	Romania	stream	A	3	n	7,32	UI
ROM2	Romania	stream	A	4	p	6,97	6
ROM2	Romania	stream	A	5	p	5,47	14
ROM2	Romania	stream	A	6	n	7,21	UI
ROM2	Romania	stream	A	7	n	7,3	UI
ROM2	Romania	stream	A	8	n	5,44	UI
SVK4	Slovakia	stream	A	1	n	7,53
SVK4	Slovakia	stream	A	2	n	8,63
SVK4	Slovakia	stream	A	3	n	6,21
SVK4	Slovakia	stream	A	4	n	7,82
SVK4	Slovakia	stream	A	5	n	14,09
SVK4	Slovakia	stream	A	6	n	11,01
SVK4	Slovakia	stream	A	7	n	8,57
SVK4	Slovakia	stream	A	8	n	9,68
SVK7	Slovakia	stream	A	1	p	9,11	3
SVK7	Slovakia	stream	A	2	p	8,62	3
SVK7	Slovakia	stream	A	3	n	7,05	UI
SVK7	Slovakia	stream	A	4	p	6,26	4
SVK7	Slovakia	stream	A	5	p	6,54	4
SVK7	Slovakia	stream	A	6	p	8,02	5
SVK7	Slovakia	stream	A	7	p	10,76	3
TUR1	Turkey	stream	A	1	n	5,37
TUR1	Turkey	stream	A	2	n	5,27
TUR1	Turkey	stream	A	3	n	6,29
TUR1	Turkey	stream	A	4	n	6,21
TUR1	Turkey	stream	A	5	n	4,78
TUR1	Turkey	stream	A	6	n	4,83
TUR1	Turkey	stream	A	7	n	6,51
TUR1	Turkey	stream	A	8	n	5,04
TUR1	Turkey	stream	A	9	n	5,4
TUR1	Turkey	stream	A	10	n	4,65
UKR13	Ukraine	stream	A	1	p	6,58	12
UKR13	Ukraine	stream	A	2	n	6,55	UI
UKR13	Ukraine	stream	A	3	n	6,53	UI
UKR13	Ukraine	stream	A	4	n	4,99	UI
UKR13	Ukraine	stream	A	5	n	7,31	UI
UKR13	Ukraine	stream	A	6	n	5,8	UI
UKR13	Ukraine	stream	A	7	n	5,46	UI
UKR13	Ukraine	stream	A	8	n	5,72	UI
UKR13	Ukraine	stream	A	9	n	6,29	UI
UKR13	Ukraine	stream	A	10	n	7,74	UI
