# Supplementary material for: Microsporidian diversity in the aquatic isopod Asellus aquaticus
Source: Parasitology. 2022 Aug 25;149(13):1729–36. doi: 10.1017/S003118202200124X (PMC10090770; doi:10.1017/S003118202200124X)
Supplement: Supplementary file 1 [file S003118202200124Xsup.zip › S003118202200124Xsup002.xlsx]

## Sheet: Tabelle1
Microsporidian diversity in the aquatic isopod Asellus aquaticus
Daniel Grabner*	Annemie Doliwa	Lidia Sworobowicz	Anna Wysocka	Alexander Weigand	Michał Grabowski	Tomasz Mamos	Bernd Sures
*daniel.grabner@uni-due.de; Aquatic Ecology, University of Duisburg-Essen, Universitätsstraße 5, D-45141 Essen, Germany
	MICMOTU1	MICMOTU2	MICMOTU3	MICMOTU4	MICMOTU5	MICMOTU6	MICMOTU7	MICMOTU8	MICMOTU9	MICMOTU10	MICMOTU11	MICMOTU12	MICMOTU13	MICMOTU14	MICMOTU15	MICMOTU16	MICMOTU17
MICMOTU1
MICMOTU2	0.109827
MICMOTU3	0.16763	0.208092
MICMOTU4	0.364162	0.375723	0.283237
MICMOTU5	0.242775	0.202312	0.208092	0.358382
MICMOTU6	0.289017	0.277457	0.260116	0.219653	0.283237
MICMOTU7	0.225434	0.179191	0.16185	0.346821	0.0462428	0.277457
MICMOTU8	0.190751	0.190751	0.132948	0.289017	0.132948	0.236994	0.109827
MICMOTU9	0.156069	0.16763	0.150289	0.369942	0.190751	0.248555	0.184971	0.179191
MICMOTU10	0.179191	0.196532	0.121387	0.32948	0.190751	0.248555	0.17341	0.127168	0.138728
MICMOTU11	0.190751	0.190751	0.0462428	0.271676	0.17341	0.248555	0.156069	0.115607	0.156069	0.121387
MICMOTU12	0.231214	0.219653	0.219653	0.33526	0.277457	0.225434	0.260116	0.277457	0.196532	0.242775	0.236994
MICMOTU13	0.184971	0.236994	0.150289	0.300578	0.283237	0.289017	0.265896	0.225434	0.196532	0.190751	0.16763	0.271676
MICMOTU14	0.260116	0.236994	0.184971	0.32948	0.121387	0.277457	0.115607	0.144509	0.236994	0.219653	0.17341	0.306358	0.283237
MICMOTU15	0.144509	0.179191	0.115607	0.306358	0.202312	0.231214	0.202312	0.156069	0.115607	0.127168	0.115607	0.219653	0.144509	0.190751
MICMOTU16	0.184971	0.184971	0.127168	0.283237	0.208092	0.260116	0.196532	0.16763	0.150289	0.127168	0.109827	0.202312	0.138728	0.231214	0.132948
MICMOTU17	0.208092	0.236994	0.225434	0.358382	0.277457	0.294798	0.260116	0.271676	0.225434	0.225434	0.242775	0.236994	0.208092	0.312139	0.208092	0.213873
	[Analysis Settings]
		Scope = Pairs of taxa
		Variance Estimation Method = Bootstrap method
		No. of Bootstrap Replications =1000
		Substitutions Type = Nucleotide
		Model/Method = p=distance
		Substitutions to Include = d: Transitions + Transversions
		Rates among Sites = Gamma Distributed With Invariant Sites (G+I)
		Gamma Parameter = 1.00
		Pattern among Lineages = Same (Homogeneous)
		Gaps/Missing Data Treatment = Partial deletion
		Site Coverage Cutoff (%) = 95
